# Supplementary material for: The YAP/HIF-1α/miR-182/EGR2 axis is implicated in asthma severity through the control of Th17 cell differentiation
Source: Cell Biosci. 2021 May 12;11:84. doi: 10.1186/s13578-021-00560-1 (PMC8117288; doi:10.1186/s13578-021-00560-1)
Supplement: Supplementary file 9 — Additional file 9: Table S1. Differentially expressed genes identified in GSE27876 dataset. [file 13578_2021_560_MOESM9_ESM.xls]

symbol	logFC	AveExpr	t	P.Value	B
FLJ31715	-2.30985087	5.252801241	-7.522132634	1.40E-06	4.585560946
P2RX6P	5.471133127	9.043282878	7.218106012	2.33E-06	4.216036586
KCNJ6	2.004926809	7.425679233	5.547198698	4.79E-05	1.895017742
CNKSR2	-1.7164715	4.835573741	-5.368373068	6.76E-05	1.61728439
REXO1	-3.41275849	5.856218057	-5.277644604	8.07E-05	1.474290621
ZNF250	-2.436056851	5.65964898	-5.06308028	0.000123155	1.130693999
KLHL30	2.646417767	10.48737052	5.033613773	0.00013057	1.082925044
HEPACAM2	2.660883876	9.534588461	4.974478898	0.000146871	0.986646088
SLED1	2.21915776	9.614756909	4.925039794	0.000162101	0.905734539
H2AFX	-1.835743777	9.211195601	-4.850173831	0.000188322	0.7824974
PLLP	2.206466115	6.205754977	4.833359152	0.000194788	0.754702516
JAM2	1.530855487	6.920622286	4.823861554	0.000198541	0.738984248
CALY	1.819898044	8.274636107	4.727083168	0.000241289	0.578064124
POLE	1.544002141	7.703493129	4.675426434	0.000267864	0.491620069
USP51	1.914577752	8.598365549	4.668800191	0.000271484	0.480504358
MCF2L-AS1	1.658525992	9.760380793	4.642778888	0.00028619	0.43679394
PYY2	3.541290037	12.118378	4.50626379	0.000377854	0.205979257
12-Sep	2.170533969	11.30893227	4.494441798	0.000387088	0.185876309
TBC1D21	2.319446959	9.222152788	4.457114517	0.000417786	0.122286529
CADPS	2.182029672	9.329445051	4.431382492	0.000440387	0.078349254
TMEM202	-1.920662182	6.001861514	-4.392704287	0.00047673	0.012154987
GPR19	-1.751235349	5.241476589	-4.356401948	0.000513624	-0.050134888
CHRM4	-1.986140863	4.809314887	-4.354744386	0.000515377	-0.052982707
AURKB	2.132994921	9.838406918	4.335700728	0.000535953	-0.085723849
OR7E156P	1.627697917	14.53341818	4.323771187	0.000549268	-0.106254981
PRKAB1	-1.640730543	6.130953566	-4.266452151	0.0006181	-0.205123892
KLK7	2.138609873	6.464831952	4.248105966	0.000641938	-0.236844398
WFDC6	-1.628531208	5.399097825	-4.226377609	0.000671385	-0.274458619
FRMPD4	-1.637296548	5.569810175	-4.206048086	0.000700179	-0.309695575
INO80B	-1.967341302	8.244425569	-4.196209641	0.000714562	-0.326763567
MOG	1.880012147	8.936859666	4.182821374	0.000734618	-0.350005491
C12orf74	-1.751356898	5.54207624	-4.164071774	0.000763671	-0.382584459
LOC100507415	2.087281041	11.74203016	4.137200148	0.000807357	-0.429335516
SRY	4.293280686	8.132713969	4.135539091	0.000810139	-0.432227667
LINC00303	2.573701363	6.066235051	4.13364451	0.000813325	-0.435526738
USF1	-2.248369239	5.976825088	-4.128877911	0.000821395	-0.443828397
IL28B	1.609751156	5.624256208	4.120035429	0.000836582	-0.459234358
C14orf177	2.310008019	7.051011368	4.1183663	0.000839481	-0.462143239
LONP1	-2.228329655	7.1536231	-4.08103971	0.000907032	-0.527260563
LOC100506469	-1.934147512	5.111299385	-4.08095379	0.000907194	-0.527410596
OTOGL	1.587294098	6.459839606	4.069850941	0.000928336	-0.546803899
ART4	1.63204988	5.824324039	4.060002563	0.000947507	-0.564014999
NLRP13	2.206604153	6.618947637	4.051076753	0.000965229	-0.579621005
TUBGCP4	-1.933614651	5.998373933	-4.045761923	0.00097594	-0.588916741
NMBR	2.318853677	7.885407227	4.040575318	0.00098651	-0.597990502
COMMD2	-1.585014843	5.599889172	-3.974727784	0.001131221	-0.713378082
SMAD6	2.419583399	9.152254677	3.929934639	0.001241768	-0.792060829
CALML5	2.085352051	6.383144985	3.910955793	0.001291843	-0.825441786
LRRC32	1.871472567	11.35271227	3.910779744	0.001292317	-0.825751546
TCEA2	-1.812707468	6.21519916	-3.909189714	0.001296605	-0.828549309
OR7E14P	1.595702519	13.22427075	3.904799194	0.001308521	-0.836275605
LOC441461	2.408332939	7.086113842	3.888730156	0.001353084	-0.864564292
FBXO27	2.311973959	11.8084113	3.885248211	0.001362941	-0.870696295
ANXA8L2	1.633855521	9.197192661	3.875786212	0.001390093	-0.887363609
RRP9	-1.619784733	9.966604068	-3.862095269	0.001430349	-0.911490176
PPP1R16A	1.784823952	10.51065758	3.858408974	0.001441388	-0.917988245
APITD1	-1.757073213	7.968989364	-3.841637553	0.001492706	-0.947562625
RPS6KA6	1.572300105	6.239972641	3.836534155	0.001508684	-0.956565146
CLDN16	-2.319610875	5.475624825	-3.822560149	0.001553324	-0.981223286
SORBS1	1.627560781	8.45802311	3.81925754	0.001564067	-0.987052585
FAM74A3	2.009937736	8.210856287	3.798317902	0.001633946	-1.024026119
MFSD7	-1.628571563	9.219115628	-3.79718939	0.0016378	-1.026019419
POTEG	2.128784076	9.928924322	3.778972568	0.001701298	-1.05820502
TFDP3	1.789570487	7.717355316	3.776675104	0.00170948	-1.062265383
DLGAP1	2.14431194	7.444768773	3.750829329	0.001804302	-1.107960774
ESX1	2.130568916	7.531458231	3.746844052	0.001819387	-1.115009527
AKR1B10	2.289698021	6.855229167	3.742541738	0.001835815	-1.122619823
DLK1	1.708543208	8.137781179	3.736241179	0.001860141	-1.133766265
ZBED2	2.317421768	8.85375073	3.724724813	0.001905448	-1.15414452
RUNX1T1	2.154518293	8.089341562	3.716324143	0.001939195	-1.16901304
C16orf78	2.305522345	7.759961727	3.711327436	0.001959552	-1.177858176
FAM131C	1.650887993	12.3132923	3.696626019	0.002020701	-1.203888198
MEIS2	2.430173044	8.314929861	3.684617546	0.002072068	-1.225156179
INSL6	1.637982947	6.488932074	3.648877583	0.00223284	-1.288483889
CUEDC1	-1.684174315	6.007455403	-3.644888516	0.002251543	-1.295554633
MOCS1	-1.509611913	6.465797119	-3.631589849	0.00231504	-1.319130256
C19orf21	1.854623589	6.469432412	3.625850741	0.002342994	-1.329305949
ODF3	1.648835765	8.182402481	3.625612064	0.002344164	-1.329729152
OXCT2	1.611130204	8.849842117	3.604695865	0.002448989	-1.366821727
GAD2	1.854127483	6.840464919	3.60425271	0.00245126	-1.367607726
YIPF7	1.738741346	9.227364836	3.600123242	0.002472524	-1.374932156
LEFTY1	-2.442779326	6.855574043	-3.597999276	0.002483533	-1.378699578
TBX2	1.982815036	10.64512833	3.589725875	0.002526885	-1.393375587
HSPB9	1.836699653	9.820136752	3.581692054	0.002569708	-1.407627951
PROKR2	1.755932635	9.248820687	3.580182556	0.002577834	-1.410306007
KLHL32	-1.567773549	5.81476832	-3.569927333	0.002633731	-1.428501296
DCST2	1.505817865	11.73581639	3.564954978	0.002661268	-1.437324134
LOC441177	1.834119998	6.975670312	3.555794078	0.002712758	-1.453580074
CCDC101	-1.522929256	8.591480643	-3.527763574	0.002876579	-1.503327076
CCDC87	-1.555372404	5.179752365	-3.51199735	0.00297303	-1.531311764
AADAC	2.363491867	5.691467569	3.511101701	0.002978606	-1.532901581
FSD1L	2.207609155	7.472991368	3.505449444	0.003014032	-1.54293471
LOC644242	1.963520821	9.315980736	3.489358597	0.003117203	-1.571497966
F8	-1.78469807	6.613099773	-3.482501407	0.003162234	-1.583670621
PRKRA	-1.638193492	10.33638608	-3.478492207	0.003188863	-1.590787665
LOC100507654	2.132423507	9.364803143	3.47757432	0.003194991	-1.592417082
PLD3	-2.102398606	8.758984815	-3.471341301	0.003236915	-1.603481837
SLC6A14	1.751467146	5.997088646	3.45813282	0.00332758	-1.626929254
GLYR1	-1.559301698	11.53186756	-3.438270869	0.003468705	-1.662186819
PLEKHG4B	1.647259302	9.653451761	3.437251141	0.003476109	-1.663996916
PPP1R35	-1.531268215	9.196118744	-3.435214172	0.003490947	-1.667612677
TRPC4AP	-1.631443273	8.579055808	-3.433756408	0.003501605	-1.670200292
GGNBP1	2.074951937	8.638561561	3.432431829	0.003511317	-1.672551483
DYNC2H1	1.931740723	8.33611629	3.409357113	0.003684873	-1.713507796
TBCC	-1.983976485	9.2669846	-3.402981021	0.003734319	-1.724824013
ZNF416	-1.780294473	6.520660843	-3.387445257	0.00385758	-1.752394446
RHOB	-1.716942956	9.642411973	-3.385110553	0.003876451	-1.756537401
TRIM17	2.350137392	10.46047493	3.370069727	0.004000239	-1.783225282
LOC100131826	-1.648415087	5.697822072	-3.364535119	0.004046773	-1.793044635
CYYR1	2.240330525	7.619665337	3.362471886	0.004064257	-1.796705011
STAG1	-1.934103829	6.808605214	-3.329526542	0.004353834	-1.855140264
INS	2.126934631	8.79122076	3.327901494	0.004368636	-1.858021915
USP21	-1.532077385	8.10155703	-3.323729618	0.004406866	-1.865419453
P2RX3	1.636816392	6.234281814	3.315938121	0.004479156	-1.879233949
SH3PXD2A	-1.834568293	7.20102696	-3.310466459	0.004530625	-1.888934252
YBEY	-1.894512816	9.801247252	-3.310392576	0.004531324	-1.889065229
IFNB1	1.757052582	5.802947772	3.310276323	0.004532424	-1.889271314
EVPLL	1.531969731	8.713229405	3.310173315	0.004533399	-1.889453921
BTBD16	1.712446511	6.569492209	3.308555116	0.004548742	-1.892322516
OR7E24	1.507030542	11.29323376	3.304834601	0.004584213	-1.898917592
IL1RL2	1.616358009	9.654400468	3.301145584	0.004619656	-1.9054564
LOC100506034	1.620652684	7.249104539	3.298389017	0.004646317	-1.910342141
LDLRAD1	2.052363533	7.909801466	3.29303743	0.004698513	-1.919826574
SPATA22	2.545366679	7.91893809	3.288515929	0.004743065	-1.927839109
KCNK18	1.91136356	6.683271875	3.27941843	0.004833981	-1.943958546
C6orf118	2.43040228	7.89127383	3.277617821	0.004852179	-1.947148601
GAGE7	1.811215812	12.59050581	3.250539658	0.005134173	-1.995106382
JAKMIP3	1.969369633	11.19077973	3.245981675	0.00518321	-2.003175966
ABCA6	1.669537929	8.322775582	3.240921609	0.005238192	-2.01213338
SSX2	1.577284623	11.26097949	3.237151868	0.005279529	-2.018805889
FATE1	3.561659026	7.395578754	3.228531145	0.005375275	-2.034062246
FIGN	2.266640275	9.457276579	3.227790212	0.005383583	-2.035373334
C2orf80	1.831284883	7.635194853	3.219894081	0.005472924	-2.049343961
FGFR2	1.814307231	10.63220864	3.209883714	0.005588295	-2.06705084
TEAD2	-1.835869654	5.441808714	-3.207542219	0.005615627	-2.071191863
AVPR1B	2.054500798	11.26109806	3.202054262	0.005680204	-2.080896394
C14orf55	1.771572701	6.466455069	3.190800542	0.005814931	-2.100791631
LOC100652958	-1.975809399	5.984693554	-3.180780033	0.005937547	-2.118500745
AKAP2	-1.703379443	5.819783276	-3.176038029	0.005996459	-2.126879206
PTPRG	1.900324341	8.771771738	3.174492341	0.006015786	-2.129609936
LINC00221	1.854575844	10.17437529	3.172255812	0.00604386	-2.133560904
EFR3B	1.610511661	6.715609169	3.171457848	0.006053908	-2.134970484
SCTR	2.015466465	12.65729035	3.16744085	0.00610474	-2.142065815
OR7E47P	1.515211404	10.92892369	3.161843976	0.006176267	-2.151950077
CCR4	-1.510639124	6.579646585	-3.161316596	0.006183049	-2.152881347
ZNF121	2.327094075	6.251816574	3.145624662	0.006388248	-2.18058275
DNM2	-1.627943162	8.670727119	-3.143133493	0.006421436	-2.184979008
LOC650226	2.279506118	8.043051218	3.142917131	0.006424326	-2.185360811
SLC9A11	1.979767657	6.020937477	3.132710558	0.006562146	-2.203368235
RNASE11	-1.782992859	5.880054546	-3.131085849	0.006584351	-2.206234048
CST11	1.763572043	6.993227187	3.115011668	0.00680807	-2.234577194
CNNM1	1.672629737	8.398785676	3.114608913	0.006813771	-2.235287124
TGFB1	-1.892563254	10.39280979	-3.10856176	0.006899929	-2.245944895
LOC100506409	1.685374172	9.19715744	3.102495616	0.006987435	-2.256633407
GDPD4	2.500087609	6.529087743	3.094028595	0.007111402	-2.271547579
USP5	1.638985919	12.65754609	3.085250376	0.007242209	-2.28700403
KRT6B	-2.275016299	5.122816324	-3.062697967	0.007589212	-2.326685161
LINC00326	1.541228131	6.670257635	3.046348961	0.007850925	-2.355424483
AQP7	1.781279912	10.59464	3.038483138	0.007979977	-2.369243129
ADORA2B	-1.892224746	7.216717451	-3.023926189	0.008224321	-2.394801819
CDH26	1.814854272	8.452748776	3.023177437	0.008237085	-2.396115924
ARMCX5	-1.665474911	7.087062739	-3.019985506	0.008291719	-2.401717358
PP12613	2.30638	9.454766355	3.011970417	0.008430477	-2.415778531
C4orf46	2.259020353	6.897856914	3.008884395	0.008484506	-2.421190799
NKPD1	1.650223976	7.789615088	3.000343387	0.008635817	-2.436165141
PTPRN	1.779051498	10.63568803	2.988362891	0.008852523	-2.457157371
NCDN	-1.505385994	7.808117751	-2.988004559	0.008859086	-2.457785016
LINC00238	1.501928027	8.029307234	2.987969094	0.008859735	-2.457847136
C9	1.589149177	8.478010272	2.987801658	0.008862804	-2.458140406
NT5C	-1.504324897	8.500306763	-2.984830763	0.008917422	-2.463343567
C19orf20	1.618098291	11.96049419	2.980689198	0.008994113	-2.470595485
PCSK1	1.616942444	7.388555193	2.975703038	0.0090873	-2.47932391
PAK7	1.642729394	7.643995412	2.971648617	0.009163769	-2.486419356
C1orf86	-1.903774961	6.47038572	-2.967306826	0.009246356	-2.494015763
GJA8	1.609981601	6.789259304	2.958679129	0.009412633	-2.509104728
PIEZO1	-1.792249014	6.136230378	-2.957299471	0.009439492	-2.511516852
MRAP2	1.887511835	7.347404832	2.951637153	0.009550512	-2.521414351
COL15A1	1.722886432	8.329540102	2.949740467	0.009587985	-2.524728879
APOL5	1.691409271	6.137095798	2.949653829	0.0095897	-2.524880272
CSK	-1.709629213	8.856857602	-2.948739613	0.009607816	-2.526477744
CABLES1	1.832370842	6.921937534	2.948583291	0.009610917	-2.526750886
TH	1.642008379	11.93933165	2.943796823	0.009706345	-2.535112983
LOC100506470	1.510154858	9.75885838	2.925130897	0.010087405	-2.567697671
CCKBR	1.61507576	9.050199056	2.913046122	0.010341857	-2.588771824
LOC283481	-1.876826292	6.699283357	-2.912876203	0.010345479	-2.589068013
REEP1	-1.790102473	6.980290856	-2.91109706	0.010383478	-2.592169061
GALNT14	-1.831836711	6.084486428	-2.910357454	0.010399314	-2.59345808
PPP1R1A	1.516052939	8.73737797	2.907750064	0.010455332	-2.598001825
ATP6V1G3	2.594345543	7.584843386	2.907494688	0.010460834	-2.598446808
ADAMTS19	1.610796701	9.47833747	2.896484197	0.010700768	-2.617624496
LUZP4	1.656507187	6.519261907	2.894171173	0.01075185	-2.621651308
BMP2	1.619823905	5.206013579	2.88697901	0.010912206	-2.634168011
LRRC43	1.568024369	8.553349977	2.886491301	0.010923164	-2.635016544
LOC440040	2.008194964	8.35551459	2.884419239	0.010969839	-2.638621245
FILIP1L	2.372504169	10.48345126	2.868782355	0.011328389	-2.665806174
IL1A	1.689092705	5.911532306	2.866247123	0.011387585	-2.670210662
DDX54	-2.098761281	7.645342802	-2.865914644	0.011395371	-2.670788217
LINC00320	1.728109892	6.44725045	2.861153068	0.01150744	-2.679058013
FPR3	-1.53429836	5.841786708	-2.850299441	0.011766915	-2.697896822
SLIT2-IT1	2.248777164	6.420337891	2.848034567	0.011821773	-2.701825955
NOTCH1	-1.730969244	7.406119589	-2.847764361	0.011828334	-2.702294666
IFT140	-1.760921443	6.817367069	-2.84382353	0.011924432	-2.709129422
SPP1	1.731962454	8.525850485	2.836192499	0.012112676	-2.722358061
COX7B2	1.519318283	7.262462566	2.834952123	0.012143546	-2.724507514
TTTY21	1.806177895	5.806560102	2.833845055	0.012171162	-2.726425771
ANGPTL6	-2.288658815	9.539753353	-2.832621957	0.012201744	-2.728544877
REN	2.435999976	7.500485179	2.829438438	0.012281693	-2.734059545
FOXF1	1.876883763	8.125794655	2.817669666	0.012581686	-2.75443334
RGL3	-1.553714348	6.362156967	-2.804842433	0.012916757	-2.776616305
FLJ34503	2.524292039	9.544032264	2.799328854	0.013063427	-2.786143715
MIOX	-1.710062695	6.00149218	-2.793155824	0.013229554	-2.796805163
ELAVL2	1.553190022	10.63078014	2.791518028	0.013273973	-2.799632823
DNAI1	1.621414545	7.823817362	2.789249667	0.013335732	-2.80354847
LOC100507203	1.539914816	6.72673231	2.783382888	0.013496755	-2.813672011
DIO1	2.510878883	6.434695561	2.778670073	0.013627469	-2.821800407
LINC00491	1.641502569	7.753597424	2.778626331	0.013628688	-2.821875835
PRAMEF2	1.512694099	5.851600326	2.774881581	0.013733433	-2.828332047
SLCO5A1	1.514398673	8.951635074	2.773707065	0.013766446	-2.830356535
LOC100505648	-1.579870704	8.581587803	-2.772914603	0.013788764	-2.831722362
LOC155060	-1.87529704	7.532721575	-2.756809409	0.014249985	-2.859458172
LOC100505890	2.072276376	6.696501012	2.754816492	0.014308086	-2.862887376
DUOXA1	1.549019722	6.610524187	2.753869545	0.014335773	-2.864516554
LOC150568	1.643739989	5.402320061	2.74880207	0.014484818	-2.873232396
ZFP28	2.075697208	6.015552983	2.744333436	0.014617493	-2.88091472
BMP15	1.722032046	7.658479782	2.734141122	0.014924511	-2.898424462
EYA1	1.554872301	5.332951188	2.726893282	0.015146614	-2.910865047
C17orf103	1.518325153	10.41468227	2.713973674	0.015550457	-2.933018456
FLJ14107	1.840212755	8.141178013	2.704470702	0.015854111	-2.949294612
STK33	-1.50397338	5.795223223	-2.700334901	0.015988043	-2.956373156
SELM	1.589208879	9.519353298	2.699736919	0.016007498	-2.957396366
C20orf165	1.831244481	13.95506306	2.69744975	0.016082119	-2.961309355
LCE3D	1.645123364	8.58999953	2.687262902	0.016418566	-2.978725942
TSSK1B	2.498663782	6.42786859	2.686312146	0.016450311	-2.980350495
GPR50	1.681044733	8.412382238	2.682234915	0.016587117	-2.987315355
VPREB1	1.592877056	10.55293001	2.675217255	0.016825154	-2.999295935
KRT33B	1.666654328	8.853277278	2.674080056	0.016864035	-3.001236502
HSF2BP	1.524989938	7.528756396	2.673729023	0.016876055	-3.001835472
LCN1	1.518947048	10.20917616	2.670977084	0.016970568	-3.006530316
UMOD	1.609601519	9.945078408	2.667479139	0.017091438	-3.0124958
SLC35F1	1.895922923	6.278614835	2.66234348	0.017270399	-3.021250077
KIAA1530	-2.62899679	6.561912201	-2.661658287	0.017294412	-3.022417683
LOC100131283	1.777468016	7.444862554	2.658851261	0.01739312	-3.027200066
ANO5	1.803357123	7.535014877	2.658145566	0.01741802	-3.028402134
LOC146336	1.556273622	6.669771552	2.656974363	0.017459422	-3.030396928
ITPKC	-1.60284376	6.511479151	-2.653276388	0.017590765	-3.036693591
HERC2P4	2.129085576	7.986776938	2.651105577	0.017668309	-3.04038867
MGC14436	1.513237397	13.38179852	2.649622453	0.017721477	-3.042912667
IFNA21	1.771737512	8.130947607	2.648286781	0.01776949	-3.045185361
LARP6	1.653797533	8.039125674	2.648276027	0.017769877	-3.045203659
BTBD19	1.680945045	11.20892572	2.643911058	0.017927661	-3.052628375
DYDC1	-1.506033429	4.923302006	-2.643806903	0.017931442	-3.052805494
LOC344595	1.771741575	8.805189485	2.641031752	0.018032476	-3.057523965
WFDC13	1.668877815	5.518703562	2.638542012	0.018123585	-3.061755873
ZNF532	1.555239376	9.175271834	2.638277283	0.018133298	-3.062205771
CPE	1.55004159	6.33152053	2.62741452	0.018536206	-3.080654644
GPR116	1.666466061	8.54347747	2.626782774	0.018559901	-3.08172685
ARPP21	2.054397867	7.89245832	2.626025271	0.01858835	-3.083012384
YAP1	1.515326771	7.745235917	2.611329893	0.019148606	-3.107928413
CDH17	2.228706792	7.527151524	2.61050166	0.019180659	-3.109331368
STATH	1.689582071	5.194347958	2.597968399	0.019672023	-3.13054426
SEMA3F	1.668759006	9.656246692	2.588050034	0.020069391	-3.147308016
CRISP2	1.681418726	7.55201932	2.584851574	0.020199163	-3.152709515
LOC100294362	-1.621957532	5.857403949	-2.577506198	0.020500234	-3.165105947
DNM3OS	1.951377957	7.308771879	2.574734188	0.020614965	-3.169781107
B3GALT1	1.602548693	8.083846529	2.570772426	0.020780003	-3.176459958
ZNF804A	2.457743315	8.797678546	2.564510479	0.02104344	-3.187009533
NIM1	1.746391114	9.005579052	2.560329538	0.021221103	-3.194048412
CKLF-CMTM1	-1.844755147	6.530172691	-2.557299692	0.021350746	-3.199146932
WDR87	1.645721674	6.489767223	2.554023635	0.021491774	-3.204657469
NOS1AP	1.669147297	6.422708854	2.553823584	0.021500415	-3.204993889
GPHB5	1.822527685	9.626817113	2.549700711	0.02167923	-3.211925234
ADPRH	1.945873135	8.984652528	2.544802246	0.021893529	-3.22015553
SERPINA12	1.87510797	9.933155261	2.540318415	0.022091458	-3.227684408
DKK2	1.829219981	9.924808299	2.51455122	0.023262376	-3.270860987
LRGUK	1.920666783	9.832524321	2.511156477	0.023420977	-3.276537811
IKZF4	1.597003888	8.457115333	2.499845432	0.02395688	-3.295432833
FLJ34690	1.552120131	7.999632825	2.493712581	0.024252302	-3.305664894
MESTIT1	1.751444918	7.069547464	2.486767482	0.02459103	-3.317241109
KLK5	1.621380259	9.375356507	2.486518883	0.024603238	-3.317655261
UAP1L1	-1.854291104	6.286364608	-2.483301783	0.024761736	-3.323013397
RHOXF2B	1.503601141	7.879542956	2.478885411	0.024980899	-3.3303648
AGBL1	1.656834548	9.422337302	2.476111581	0.025119492	-3.334979602
CDKL3	1.875398178	9.328674072	2.468658592	0.025495498	-3.347369623
ABCD1	-1.749148899	5.593721821	-2.457168592	0.026085649	-3.366443595
NTN3	1.603400371	12.83035451	2.45593051	0.026150007	-3.368496881
OR10R2	1.949576822	6.59842863	2.44425726	0.026764246	-3.387837038
EGFLAM	2.030721445	7.298368955	2.437383123	0.027132324	-3.399209645
LOC150622	1.608553014	9.25465095	2.435783131	0.027218681	-3.40185492
LOC100422737	1.794176945	8.435015997	2.433482689	0.027343299	-3.405657082
RBMY1B	1.512450538	8.364692573	2.430785068	0.027490121	-3.410113937
KLK6	1.683507882	8.47749243	2.426555739	0.02772181	-3.417097548
SDHC	1.586709182	10.77032479	2.415827258	0.028317841	-3.434791559
FLJ44715	-2.291457696	12.07980042	-2.412956834	0.028479351	-3.439520426
DSCAM	1.666897623	5.963613283	2.411386161	0.028568097	-3.442107088
C1orf177	1.606393916	9.687497154	2.409709724	0.028663106	-3.444867197
MIR7-3HG	1.765341767	8.017032197	2.400677445	0.029180149	-3.459725005
VSNL1	1.828689041	5.843969731	2.398061701	0.02933152	-3.464023684
SULF1	1.987799406	9.690431566	2.388579509	0.02988648	-3.47959089
TAGLN3	-1.874156026	6.260969995	-2.375846944	0.030647253	-3.500455228
TGFB1I1	1.724633257	9.873009366	2.368746565	0.031079386	-3.512070634
CYP4Z2P	1.87419717	7.70299779	2.363136115	0.031424891	-3.521238613
ANKRD30BL	1.594737772	8.406397203	2.363028183	0.031431572	-3.521414896
DEFB127	1.743751231	6.090715485	2.361612213	0.031519358	-3.523727261
LAMB2	-2.334528425	7.23751871	-2.360041643	0.031616998	-3.526291428
VPREB3	-1.515389037	9.99661931	-2.349569653	0.032275331	-3.543370296
KCNV2	1.520903049	10.188906	2.321844649	0.034080999	-3.588433158
GABRA1	1.727268735	7.979371056	2.31655131	0.03443634	-3.597010833
HTR2A	1.665535014	8.897298016	2.316325967	0.034451544	-3.597375808
PNLDC1	-1.79785393	5.115856132	-2.309636022	0.034905792	-3.608204139
SHC3	1.897752894	8.134455895	2.297801369	0.03572313	-3.627326457
NLRP7	1.589317007	6.767224634	2.290233378	0.036255147	-3.639532268
HTR3C	1.760563577	8.404628699	2.282189472	0.036828734	-3.652486229
LOC100505697	-1.573349551	6.315554151	-2.279656404	0.037011107	-3.656561328
TRIM53P	1.740659491	10.59891745	2.276533662	0.037237096	-3.661582309
FAM133A	1.626939289	7.324372844	2.258817465	0.038543762	-3.690009505
HOMER2	-1.555532984	5.674333758	-2.249087021	0.039279497	-3.705580254
CEACAM7	1.614101534	9.258674539	2.24537301	0.039563753	-3.711515395
CTSL2	1.53674449	8.279773182	2.243196371	0.039731233	-3.714991673
OSR2	1.816969688	6.769165853	2.21009716	0.042360649	-3.767661878
NKX2-1	1.519855324	6.588163396	2.201703037	0.043052695	-3.780961127
HSPC072	1.818386854	6.611957768	2.173121526	0.0454884	-3.826063464
GRP	1.563166075	7.335092493	2.172461083	0.045546161	-3.827102311
BDKRB2	1.995133972	7.706221059	2.167188678	0.046009708	-3.835390086
TREX2	1.678776792	6.541742224	2.161140141	0.046546857	-3.844885819
OR6A2	1.78510666	8.212735997	2.160033838	0.046645728	-3.846621228
FAM110C	1.903695688	7.311086497	2.15012092	0.047540341	-3.862151772
SPOCK3	2.103715481	7.105473347	2.145342318	0.047977226	-3.869625843
FABP2	2.363031751	8.836128587	2.142876314	0.048204125	-3.873479637
CTTNBP2NL	1.500365228	8.541760136	2.141771634	0.048306088	-3.875205284
ANKRD20A8P	1.605444964	9.965046987	2.131932022	0.049223099	-3.890556482
CAP2	1.728038727	7.913740128	2.131820372	0.049233596	-3.89073047
