# Supplementary material for: The YAP/HIF-1α/miR-182/EGR2 axis is implicated in asthma severity through the control of Th17 cell differentiation
Source: Cell Biosci. 2021 May 12;11:84. doi: 10.1186/s13578-021-00560-1 (PMC8117288; doi:10.1186/s13578-021-00560-1)
Supplement: Supplementary file 10 — Additional file 10: Table S2. Human transcription factors retrieved from the Cistrome database. [file 13578_2021_560_MOESM10_ESM.xlsx]

## Sheet: Supplementary Table 2
TF	GSE27876	TF|GSE27876
ADNP	FLJ31715	H2AFX
AFF4	P2RX6P	NOTCH1
AR	KCNJ6	RUNX1T1
ARID3A	CNKSR2	USF1
ARNT	REXO1	YAP1
ARNTL	ZNF250
ASCL1	KLHL30
ASH2L	HEPACAM2
ATF1	SLED1
ATF2	PLLP
ATF3	JAM2
ATF4	CALY
ATF7	POLE
BACH1	USP51
BACH2	MCF2L-AS1
BATF	PYY2
BCL11A	2020-09-12
BCL3	TBC1D21
BCL6	CADPS
BDP1	TMEM202
BHLHE40	GPR19
BMI1	CHRM4
BRCA1	AURKB
BRD1	OR7E156P
BRD2	PRKAB1
BRD3	KLK7
BRD4	WFDC6
BRF1	FRMPD4
BRF2	INO80B
C17orf96	MOG
CBFB	C12orf74
CBX2	LOC100507415
CBX3	SRY
CBX5	LINC00303
CBX7	IL28B
CBX8	C14orf177
CDK2	LONP1
CDK7	LOC100506469
CDK8	OTOGL
CDK9	ART4
CDX2	NLRP13
CEBPA	TUBGCP4
CEBPB	NMBR
CENPA	COMMD2
CHD1	SMAD6
CHD2	CALML5
CHD7	LRRC32
CHD8	TCEA2
CIITA	OR7E14P
CPSF3L	LOC441461
CREBBP	FBXO27
CTNNB1	ANXA8L2
CUX1	RRP9
DNMT1	PPP1R16A
DNMT3A	APITD1
DYRK1A	RPS6KA6
E2F1	CLDN16
E2F3	SORBS1
E2F4	FAM74A3
E2F6	MFSD7
E2F7	POTEG
EBF1	TFDP3
EED	DLGAP1
EGR1	ESX1
EGR2	AKR1B10
EHF	DLK1
EHMT2	ZBED2
ELF1	C16orf78
ELF5	FAM131C
ELK1	MEIS2
ELK4	INSL6
ELL2	CUEDC1
EMX1	MOCS1
EOMES	C19orf21
EP400	ODF3
EPAS1	OXCT2
EPO	GAD2
ERCC6	YIPF7
ERG	LEFTY1
ESR1	TBX2
ESRRA	HSPB9
ETS1	PROKR2
ETV1	KLHL32
EZH1	DCST2
EZH2	LOC441177
FLI1	CCDC101
FOS	CCDC87
FOSL1	AADAC
FOSL2	FSD1L
FOXA1	LOC644242
FOXA2	F8
FOXK1	PRKRA
FOXM1	LOC100507654
FOXO1	PLD3
FOXO3	SLC6A14
FOXP1	GLYR1
FOXP2	PLEKHG4B
FOXP3	PPP1R35
GABPA	TRPC4AP
GATA2	GGNBP1
GATA3	DYNC2H1
GATA4	TBCC
GATA6	ZNF416
GATAD1	RHOB
GREB1	TRIM17
GRHL2	LOC100131826
GTF2B	CYYR1
GTF2F1	STAG1
GTF2I	INS
HCFC1	USP21
HDAC1	P2RX3
HDAC2	SH3PXD2A
HDAC3	IFNB1
HDAC6	EVPLL
HEY1	YBEY
HIF1A	BTBD16
HIRA	OR7E24
HNF1B	IL1RL2
HNF4A	LOC100506034
HNF4G	LDLRAD1
HOXA9	SPATA22
HOXB13	KCNK18
HOXB7	C6orf118
HOXC11	GAGE7
HOXC9	JAKMIP3
HSF1	ABCA6
HSF2	SSX2
IKZF1	FATE1
IRF1	FIGN
IRF3	C2orf80
IRF4	FGFR2
IRF5	TEAD2
JARID2	AVPR1B
JMJD1C	C14orf55
JMJD6	LOC100652958
JUN	AKAP2
JUNB	PTPRG
JUND	LINC00221
KAT2B	EFR3B
KAT5	SCTR
KDM1A	OR7E47P
KDM2B	CCR4
KDM3A	ZNF121
KDM4C	DNM2
KDM5A	LOC650226
KDM5B	SLC9A11
KDM5C	RNASE11
KDM6B	CST11
KLF11	CNNM1
KLF4	TGFB1
KLF5	LOC100506409
LEF1	GDPD4
LHX2	USP5
LIN9	KRT6B
LMNA	LINC00326
LMNB1	AQP7
LMO2	ADORA2B
LYL1	CDH26
MAF	ARMCX5
MAFF	PP12613
MAFK	C4orf46
MAX	NKPD1
MAZ	PTPRN
MBD2	LINC00238
MBD3	NCDN
MECP2	C9
MED12	NT5C
MEF2A	C19orf20
MEF2B	PCSK1
MEF2C	PAK7
MEIS1	C1orf86
MITF	GJA8
MXI1	PIEZO1
MYB	MRAP2
MYBL2	COL15A1
MYC	APOL5
MYH11	CSK
NANOG	CABLES1
NCAPG	TH
NCOR2	LOC100506470
NFATC1	CCKBR
NFE2	LOC283481
NFIC	REEP1
NFYA	GALNT14
NFYB	PPP1R1A
NIPBL	ATP6V1G3
NR1H2	ADAMTS19
NR2C2	LUZP4
NR2F1	BMP2
NR2F2	LRRC43
NR3C1	LOC440040
NR4A1	FILIP1L
NR5A2	IL1A
NRF1	DDX54
OGT	LINC00320
PAF1	FPR3
PAX3	SLIT2-IT1
PAX5	IFT140
PAX6	SPP1
PBX1	COX7B2
PBX3	TTTY21
PDX1	ANGPTL6
PHF8	REN
PIAS1	FOXF1
PML	RGL3
POLR2B	FLJ34503
POLR3A	MIOX
POLR3D	ELAVL2
POLR3G	DNAI1
POU2F1	LOC100507203
POU5F1	DIO1
PPARD	LINC00491
PPARG	PRAMEF2
PRDM1	SLCO5A1
PRKDC	LOC100505648
RAG1	LOC155060
RARA	LOC100505890
RARG	DUOXA1
RB1	LOC150568
RBBP5	ZFP28
RBL2	BMP15
RBP2	EYA1
RBPJ	C17orf103
RCOR1	FLJ14107
RELA	STK33
RFX2	SELM
RFX5	C20orf165
RING1	LCE3D
RNF2	TSSK1B
RUNX1	GPR50
RXRA	VPREB1
RXRG	KRT33B
RYBP	HSF2BP
SALL4	LCN1
SAP30	UMOD
SCML2	SLC35F1
SETDB1	KIAA1530
SF1	LOC100131283
SFMBT1	ANO5
SFPQ	LOC146336
SIN3A	ITPKC
SIRT6	HERC2P4
SIX5	MGC14436
SMAD1	IFNA21
SMAD2	LARP6
SMAD3	BTBD19
SMAD4	DYDC1
SMARCA4	LOC344595
SMARCB1	WFDC13
SMARCC1	ZNF532
SMARCC2	CPE
SMC1A	GPR116
SMC3	ARPP21
SNAI2	CDH17
SNAPC2	STATH
SNAPC4	SEMA3F
SOX17	CRISP2
SOX2	LOC100294362
SOX4	DNM3OS
SOX9	B3GALT1
SP2	ZNF804A
SPDEF	NIM1
SPIB	CKLF-CMTM1
SRC	WDR87
SREBF1	NOS1AP
SREBF2	GPHB5
SRF	ADPRH
SSRP1	SERPINA12
STAT1	DKK2
STAT2	LRGUK
STAT3	IKZF4
STAT4	FLJ34690
STAT5A	MESTIT1
STAT5B	KLK5
STAT6	UAP1L1
SUMO1	RHOXF2B
SUMO2	AGBL1
SUPT5H	CDKL3
TAF1	ABCD1
TAL1	NTN3
TAT	OR10R2
TBL1XR1	EGFLAM
TBP	LOC150622
TCF12	LOC100422737
TCF21	RBMY1B
TCF7	KLK6
TCF7L1	SDHC
TCF7L2	FLJ44715
TEAD1	DSCAM
TEAD4	C1orf177
TERF1	MIR7-3HG
TERF2	VSNL1
TET2	SULF1
TFAP2A	TAGLN3
TFAP2C	TGFB1I1
THAP11	CYP4Z2P
TP53	ANKRD30BL
TP63	DEFB127
TP73	LAMB2
TRIM28	VPREB3
TTF2	KCNV2
UBTF	GABRA1
USF2	HTR2A
VDR	PNLDC1
VEZF1	SHC3
WDR5	NLRP7
WHSC1	HTR3C
WWTR1	LOC100505697
XBP1	TRIM53P
XRN2	FAM133A
YY1	HOMER2
ZBTB17	CEACAM7
ZBTB33	CTSL2
	OSR2
	NKX2-1
	HSPC072
	GRP
	BDKRB2
	TREX2
	OR6A2
	FAM110C
	SPOCK3
	FABP2
	CTTNBP2NL
	CAP2
	ANKRD20A8P
