# Supplementary material for: The YAP/HIF-1α/miR-182/EGR2 axis is implicated in asthma severity through the control of Th17 cell differentiation
Source: Cell Biosci. 2021 May 12;11:84. doi: 10.1186/s13578-021-00560-1 (PMC8117288; doi:10.1186/s13578-021-00560-1)
Supplement: Supplementary file 11 — Additional file 11: Table S3. Differentially expressed genes obtained from the GSE64913 dataset. [file 13578_2021_560_MOESM11_ESM.xls]

symbol	logFC	AveExpr	t	P.Value	B
KRT23	1.21836011	7.224270534	7.602624069	1.11E-10	13.72463627
FGFBP1	1.991466632	4.696206307	7.265378953	4.53E-10	12.32519366
KRT6A	2.067704521	3.138810705	7.139139103	7.68E-10	11.80324968
FKBP5	1.57628025	6.512864969	6.765301838	3.63E-09	10.26599841
SERPINB11	-1.015751568	9.094029689	-6.340475952	2.09E-08	8.5394101
GRP	-1.725752147	4.273143542	-6.126909059	4.98E-08	7.682030891
KCNA1	-1.229948332	4.807725958	-5.700733723	2.76E-07	5.997973695
PHACTR3	1.24345408	2.845027284	5.383345878	9.64E-07	4.771834246
CEACAM5	1.307542992	5.878246148	5.21113931	1.88E-06	4.11832782
SHISA2	-1.107393626	5.06344093	-4.979738669	4.56E-06	3.254840301
C3	-1.10754963	9.882404841	-4.706738074	1.27E-05	2.260078632
SCGB3A1	-1.401864941	12.4265199	-4.608711311	1.82E-05	1.909788292
TRBC1	-1.198512656	5.300106933	-4.590217887	1.95E-05	1.844134902
SERPINB2	1.613274123	3.735689449	4.291054586	5.72E-05	0.802181465
SPRR1B	1.14268427	2.87045531	4.250202833	6.61E-05	0.662976439
BEX5	1.026344329	6.105243894	3.930335206	0.000199993	-0.399270571
PIP	-1.062425885	6.976522508	-3.897639135	0.000223379	-0.504950184
CCL5	-1.150557031	5.719941464	-3.849173966	0.000262929	-0.660562641
CXCR2	1.111479974	5.319327695	3.637965861	0.000527998	-1.323798716
CLCA1	1.221214191	2.880206736	3.583812034	0.0006291	-1.489811925
HBB	1.650008699	7.189066613	3.174319234	0.002250087	-2.687956161
S100A8	1.501561458	4.865262415	2.918859148	0.004749224	-3.380615492
FOSB	1.482314763	6.984309334	2.656011086	0.009826623	-4.045639642
EGR3	1.0978187	5.041898188	2.642816587	0.010180177	-4.077692289
BPIFA1	-1.621472964	10.24637101	-2.57144312	0.012301137	-4.248811452
CST1	1.218167361	3.412070183	2.336846948	0.02237675	-4.783694335
EGR2	1.143397688	6.471630732	2.26974743	0.026372613	-4.928701231
