# Supplementary material for: The YAP/HIF-1α/miR-182/EGR2 axis is implicated in asthma severity through the control of Th17 cell differentiation
Source: Cell Biosci. 2021 May 12;11:84. doi: 10.1186/s13578-021-00560-1 (PMC8117288; doi:10.1186/s13578-021-00560-1)
Supplement: Supplementary file 12 — Additional file 12: Table S4. Downstream genes of miR-182 identified from the mirDIP database. [file 13578_2021_560_MOESM12_ESM.xls]

## Sheet: Supplementary Table 4
mirDIP	TF-Cistrome	GSE64913	mirDIP|TF-Cistrome	mirDIP|GSE64913	mirDIP|TF-Cistrome|GSE64913
ANK3	C17orf96	TRBC1	BACH2	EGR3	EGR2
FOXF2	CPSF3L	SPRR1B	ELL2	SERPINB2
FMR1	EPO	CLCA1	EPAS1	FKBP5
ARF4	SAP30		NR5A2	SHISA2
RASA1	WHSC1		FOXO3	FOSB
FBXW11			SMAD1	KCNA1
ADD3			KDM2B	SERPINB11
PPP3R1			BCL11A	CCL5
CAMSAP2			MITF	KRT23
KTN1			RARG	HBB
FOXN3			DYRK1A	KRT6A
PAIP2			MEF2C	C3
INTS6			KDM5A	FGFBP1
CUL5			HEY1	BEX5
NUAK1			JMJD1C	PHACTR3
WDR47			HOXA9	GRP
INSIG1			PRDM1	BPIFA1
PRKACB			CEBPA	S100A8
DR1			PBX3	PIP
NF1			PHF8	CST1
PCDH8			EOMES	SCGB3A1
FXR1			XBP1	CEACAM5
FGF9			POU2F1	CXCR2
SP3			SNAI2
SLC1A2			NR3C1
VLDLR			NRF1
MBNL2			SMAD4
ADGRL2			NIPBL
JAZF1			MYB
ARHGEF7			MAF
DAZAP2			ERG
EIF5			EZH1
IGF1R			IKZF1
MAGI1			ATF1
PCMT1			GRHL2
KIAA1217			SOX2
PALLD			TAT
EPHB1			FOSL2
QKI			WDR5
SATB2			DNMT3A
FRS2			TET2
BDNF			CDK2
BMT2			FOXO1
STARD13			OGT
FBXW7			PAX6
GK			POLR3G
TACC1			AFF4
KMT2A			BRD4
CNN3			HDAC2
KPNA3			EBF1
NAMPT			TEAD1
NRCAM			FOXP2
MTSS1			CBX7
NUMB			RUNX1
CTTN			KLF5
WIPI2			TCF7L2
ELL			TBL1XR1
CREB1			MECP2
CELF1			PBX1
SGMS1			SMC1A
DCUN1D1			LMNA
CD2AP			RELA
PAFAH1B1			ZBTB33
ARHGEF3			WWTR1
ACVR1			KDM5B
AEBP2			FOXP3
RAC1			CHD2
VAMP3			RCOR1
MMD			PPARG
PPP1R2			TP73
ARMC1			SRC
TSNAX			KLF11
CORO1C			FOXK1
CD47			CBX5
NCALD			BMI1
YAF2			CBX2
CHMP1A			LEF1
BRWD1			MBD2
CLOCK			JMJD6
FLOT1			ESR1
RETREG1			PAX5
DMXL1			HIF1A
IGSF3			TFAP2A
ATP1B3			SMAD2
MET			NR2C2
S100PBP			RAG1
HIPK1			CHD7
HAS2			ATF7
ZFC3H1			NFIC
EBF3			CUX1
YWHAG			STAT6
RDX			TCF7L1
LSM14A			RFX2
CBFA2T3			SMAD3
FNDC3B			HNF4A
ISL1			MYBL2
ZC3H15			GATAD1
MAK			RUNX1T1
PCDH18			ETV1
PRPF4B			E2F7
ARRDC3			SIN3A
EPHA7			FOXP1
EVI5			ERCC6
GPR85			PAX3
BNC2			SUMO1
DENR			NFYA
ELMO1			NFYB
XPR1			E2F3
ACTR2			BACH1
PDGFRA			YAP1
SLC4A7			RYBP
RAB6B			KAT2B
ADAM10			BRCA1
OCRL			KDM3A
RAPGEF5			RBPJ
RTN4			PML
MOB1B			SF1
MED1			NR2F2
CDC27			FOXM1
LPP			KAT5
CDV3			TCF12
PHF21A			IRF4
NRN1			ELK1
CACNB4			GREB1
DCUN1D4			AR
UBE2Q2			VEZF1
L1CAM			CREBBP
SLC39A9			JARID2
ELAVL2			SFMBT1
SLITRK4			RBL2
EIF3A			HCFC1
FZD3			RFX5
KCTD2			SP2
MSL2			YY1
RECK			BDP1
BCL2L12			STAT3
GIT2			NOTCH1
SLAIN2			BRD3
WIPF1			ARID3A
2020-09-09			TAF1
ARHGDIA			MEIS1
NTNG1			ELF1
SORT1			GATA3
BAG4			ETS1
CLCN5			MEF2A
UBE3C			EHF
CDC42BPA			HNF1B
MTCH2			KDM4C
NAP1L1			ADNP
LRP12			POU5F1
TMEM245			TP63
UBE2W			BCL6
WWC2			CIITA
PEG10			EED
NFASC			ASH2L
PDPN			KLF4
YES1			XRN2
CITED2			GTF2I
GNAQ			POLR3A
VCL			BHLHE40
PHF20L1			KDM5C
EFNB2			SETDB1
ADCY6			FOS
DOCK9			KDM6B
RHOBTB1			GATA6
FAM60A			POLR2B
PCGF3			RXRA
RGS17			NCAPG
CELF2			TBP
KCMF1			TP53
ADRA2C			SMARCB1
CFL1			CBX3
ZFAND4			TCF7
MYRIP			BRD2
CELF6			SMC3
PRKD1			JUN
MFAP3			IRF1
MKL2			VDR
ZFP36L1			MAFK
AGO1			RB1
BHLHE22			CBFB
SLC35G1			PRKDC
PHF13			ARNT
ATXN1			SRF
TMEM50B			SCML2
NABP1			STAT2
ZCCHC14			EZH2
ADGRA2			SFPQ
CHMP2B			IRF5
SELENOI			PDX1
SNAP23			STAT1
PPIL1			BRF1
PLD1			ELF5
TAPT1			TERF1
CHIC1			ATF3
KLF7			ARNTL
MARCKS			SUPT5H
DOK4			HIRA
FOXN2			SSRP1
PRRG3			SMARCC1
TMEM115			CTNNB1
SHOC2			CHD1
SH3BP4			ELK4
TP53INP2			LMO2
TMEM47			CENPA
THBS2			SOX4
ZNRF1			HSF1
OSBPL10			DNMT1
MAP1B			RXRG
SH3BGRL			MAX
N4BP1			H2AFX
DYNC1LI2			EGR1
ZMPSTE24			SNAPC2
AATK			CDK8
MARK3			BRD1
PHF6			MYH11
KIAA0907			FOXA1
PYGO2			FLI1
ADGRL3			NR4A1
PPP1R9A			MYC
TAF4B			GABPA
CREB3L1			STAT5B
SYNE2			RARA
DNAJB9			E2F6
FNBP1L			HOXB13
PKN2			MAFF
RAB3GAP2			SUMO2
OXR1			HDAC1
CHL1			SOX17
SRSF6			SREBF2
PAN2			ATF2
DUSP1			RBBP5
LARP4			TERF2
NSD2			NFATC1
KCNN3			TTF2
PRPS2			SIX5
DLG2			HNF4G
DENND5B			EHMT2
CTDSP2			CDX2
ZFP36			LIN9
ZNF200			GTF2B
SLC30A7			SALL4
SCARB2			PIAS1
TOB1			POLR3D
TAF15			JUND
BCL2			HOXC11
ADAMTS18			SNAPC4
ITPR1			ESRRA
2020-09-07			E2F1
RAB10			EP400
PLOD2			THAP11
SHC4			LMNB1
FAM78A			KDM1A
MEIS2			SMARCA4
SOX6			TEAD4
PAIP1			MBD3
NCKAP1			TAL1
PCNX1			TCF21
PPP1R12A			CDK7
ZNF280B			USF1
SDC2			GATA2
BHLHE41			ZBTB17
F13A1			HSF2
TEX2			CEBPB
MECOM			RNF2
PHF21B			UBTF
PRKCE			GTF2F1
PRKAR1A			LYL1
PBX2			GATA4
NPTX1			MXI1
SLC39A1			LHX2
GAN			PAF1
FAM171A1			IRF3
CAMK2N1			FOSL1
NUFIP2			HDAC3
CNOT6			NCOR2
GRM5			SPDEF
SNX30			STAT5A
USP6NL			FOXA2
REPS2			SREBF1
SLC30A1			EMX1
VGLL3			SPIB
ABHD17B			BRF2
THBS1			E2F4
NCOA4			CHD8
SCUBE3			TRIM28
ABHD13			CDK9
ARCN1			NFE2
GMFB			STAT4
CCNJ			BCL3
AHCYL1			RBP2
LAMC1			PPARD
WASL			SOX9
AJUBA			MEF2B
RMND5A			MAZ
FAM126B			SMARCC2
BRMS1L			USF2
OTUD6B			ATF4
PTPRG			JUNB
TRIM8			MED12
RPRD1B			RING1
SYPL1			NR1H2
SPRY4			SIRT6
DSCAM			NR2F1
SREK1			HDAC6
RALGAPB			NANOG
HDAC9			HOXB7
GNA13			TFAP2C
TNFSF11			HOXC9
CEP83			ASCL1
RAB27A			BATF
MEF2D			CBX8
NUP50
CHAMP1
ATP2A2
AMMECR1L
FBN1
FAM122A
PAPPA
GPR158
SEPHS1
TOPBP1
HIF1AN
SLC2A8
SEMA6D
SS18L1
PIP5K1B
CEP128
MCMBP
TMOD1
MORC3
CYB5B
FAM133A
APBA2
EXOC4
PTGER3
ATAD2B
SLC43A2
ZNF398
ASAP1
PDK4
MSN
CYLD
WDR44
PTCHD1
EPM2A
TSN
ARHGAP5
SH3BGRL2
RHD
C5orf22
LARP1
KCTD1
MOB4
NELL1
MAP9
SESN2
ARHGEF2
SMAD7
PLPPR4
FEM1C
TP53INP1
SNX17
EIF3J
FAM49B
AMOTL2
SLC33A1
MED14
SCN9A
CLPTM1L
HOOK3
PDE7B
PC
C16orf70
ETF1
PIK3R1
ANXA11
CD164
SNX4
MAPRE1
CADM2
BTBD11
NSD3
EDNRB
TSPAN9
ANK2
DDAH1
PRRX1
SETD7
SLC1A1
STK19
BOD1L1
MAPK9
ARHGEF12
ELAVL1
MAP1LC3B
RIMS3
SGMS2
PRUNE2
ONECUT2
HOXA10
MINDY3
HMGCLL1
DIXDC1
MYO1D
ROCK1
CERS6
ADGRL1
TMEM145
CNOT6L
NKX2-2
TSPAN14
ARHGAP6
PREPL
SH2D1A
TNPO1
TNFAIP8
AREL1
COL4A4
CCDC117
TIAM1
KLF13
FAM222B
NT5DC3
FIGN
SPAG1
ORC5
ATP8A1
KHDRBS3
KIAA1324L
NADK2
PCMTD1
FN1
QSER1
ANLN
MYT1L
PTHLH
SOCS7
TAGLN3
GEMIN8
GLRA3
EXOC5
COL5A1
U2SURP
SLC23A2
CHMP7
TMOD2
MYO19
DPY19L3
RGS5
BCL10
GRIA3
ATAT1
NOTCH2
DYNLT3
NCOA1
GDF6
ASTN1
PDS5B
PRAF2
CALD1
ADSS
AKAP7
ME2
CYCS
KIAA0513
SPIRE1
SUV39H2
C21orf91
SLCO2B1
ASCC1
VEZT
CRTC1
AASDHPPT
LHX8
SNX16
ATP5L
RPUSD4
USP24
C12orf4
SNX19
SMG5
ZBTB44
TGFBR3
SLC4A4
AAR2
VAV3
ESS2
SCCPDH
NR4A3
EP300
GNAI3
REV1
MYO1C
REEP1
MTURN
OXSR1
PAN3
SCN2A
PTP4A1
TAF4
SCN3A
TPD52
NPM1
ESRRG
KDELR1
HBEGF
ZIC3
C5orf30
CACNA2D1
SPEN
UBE2R2
SYNCRIP
KLF15
ZNF697
GXYLT1
CCDC88A
PLCG1
C3orf58
DCX
SPATS2L
ADK
DENND6A
CADM1
PLCB4
LIMS1
NAGPA
WSB1
MTM1
SC5D
ZADH2
DYRK2
CACNB2
WASF2
B3GALT1
SOX11
TXNL1
DOCK4
RWDD4
LUZP1
EEA1
STOX2
TENM4
PARM1
ARID4A
RBM5
VPS26B
MBLAC2
SLC35C1
RHOJ
MLX
PPP1R13B
KPNA1
IMPAD1
BMPR1B
STK38
GJC1
CRISP3
MPP1
ABLIM1
EPB41L4B
PDZD4
TMEM189
WTAP
MMP16
RALGDS
TMEM68
PCGF5
TRPC4AP
EDEM3
CHST11
ARHGAP29
MEOX1
HMCN1
IVNS1ABP
SLC18A2
BCL2L13
ANKRD44
INSL5
ZNF706
ADCY2
ZFP30
AS3MT
ST6GALNAC3
MOSPD1
GOLGA8A
RIMBP2
GPC1
TFRC
CACNA1E
NUDT21
PPP1R13L
LDB3
FAM13A
DYNC1I1
SLC35B4
PLCH1
GSPT1
CAMKK2
GABRA1
CGGBP1
KIAA1211
DCP2
HBS1L
CYB561
SWAP70
PAFAH1B2
ATP9A
ATP7A
STEAP2
NAV1
KITLG
KCNMB2
RNGTT
RAPGEF6
SLC2A3
LIN28A
MSH4
TBC1D22A
WNT5A
RALGPS2
NRAS
CCSER2
RAB3IP
NAV2
DUSP22
EIF2S1
BMPER
CADPS2
GREM1
KLHL28
PPFIBP2
POT1
LRP1B
TRPM6
MED21
EPYC
IDS
OSBPL8
CALM1
TXNRD1
FGF13
SYDE1
PPP3R2
FAM210B
FLRT2
MAP3K7CL
PIGH
LRCH1
MGLL
OAS3
PTCH1
CREB5
CYP1B1
GNPNAT1
MDN1
IGSF11
LRP6
CD55
CLIP4
GPR68
AMOT
JADE1
LITAF
TNIP1
SH3BP5L
SPIN1
HES1
LRCH2
TNS3
RNF130
ZFAND5
TOX
DGCR2
KCNH5
FRMD4A
DMRT3
KCNK10
ZHX1
RAB23
RAB40B
VAT1L
KPNB1
YIPF4
SLCO3A1
PCDH17
DLGAP2
STXBP5
SOX5
C6orf106
LRRC7
STK17A
SRPK1
TRIM37
NCAM1
TOPORS
SLC6A6
IGF2BP1
LMOD1
RFTN1
RAB7A
PTAR1
WDR82
RND3
FAM53C
BRPF3
VAV2
STAG1
FYCO1
BCAT2
ESYT1
SH3BP5
GJA3
BICD2
NUDCD2
CNNM3
RAPGEF4
UBASH3B
ZNF704
EFNA5
FAT3
SCML4
OSBPL2
ANP32B
LCA5
PPP3CA
VPS26A
TNS1
SLC9A2
CTDSP1
C9orf72
MAPK1IP1L
MYADM
LIMCH1
EGLN1
PIK3AP1
NSD1
MVB12B
LRRC4
PLEKHG3
SKAP2
COG3
SAR1B
RTL6
FAM91A1
DOCK10
APPL1
GCNT4
MAPRE2
FAM167A
ANGPTL1
TMEM150C
ETS2
BABAM2
CAMTA1
RLF
TWISTNB
PAPOLA
CEP41
FAM43A
PARPBP
PDZD2
SNX22
PPM1F
ASPN
AKAP11
CREB3L2
ACER3
VEGFD
SLC35A5
PPM1A
SLC37A4
SACS
AMN1
ZMYM4
CD96
SLC12A2
PDE4D
SH3GLB2
SOCS6
TTC39A
APC
TLL1
FBXO41
SGK3
WISP1
ZZEF1
C1orf198
ZNF831
ITGB8
ADAM9
ZC3H12C
LASP1
ABCE1
FMO2
RABIF
DKK2
BCL11B
OOEP
SEC24A
ABL2
KIAA1324
DERL1
KCNK2
NMT1
SASH1
ARL5B
AZIN1
SPTBN2
CNMD
GALNT1
NXT2
ACAA2
LARS
RNLS
BET1
NYNRIN
FAM107A
SLC25A46
AQP2
DIAPH3
TCEAL7
CDKN2C
NUP43
PHKB
FAM133B
TMEM230
SHOX
NRXN1
TFEC
SFXN5
PROS1
SLC35D1
PNPLA4
RDH10
FABP2
COL4A1
NDUFC2
ZNF529
THAP6
OPN5
FAM111A
SAMD5
BCLAF1
ATP2B4
MMS22L
IFFO2
PLA2G12A
KCNIP1
FLNB
DNAJB6
LMO3
WIPF2
PDSS2
KIDINS220
BIRC5
KIAA0141
AMER1
ADH5
ZMAT3
ENTPD5
ALG11
LNPK
TBC1D8B
PADI2
RBPMS
POMP
ATG4A
CASP9
INTS7
LGI1
PCDH10
CHST1
ANTXR2
ZDHHC5
GALNT2
MAP3K20
VAT1
KLHL2
PPP1R11
FARP1
B3GNT2
RNF208
CCND2
DDX3X
UNC5D
KCNJ14
RALGPS1
UNC13C
TAOK1
PHLDB1
UBE2L3
CCNY
MRAS
GRB2
GCNT1
IGDCC3
NUS1
HBP1
MAGEL2
ZNF532
MKX
USP13
ZCCHC11
UBE2K
ADGRB3
MORF4L1
RAB35
DCUN1D3
SETX
PDE7A
IBTK
SPTSSB
GOLGA8B
SOS1
2020-03-03
MOSPD2
DICER1
SCN1A
RNF44
ZCCHC3
AK3
ATXN7
ADAM19
RALB
SHROOM4
SH3PXD2B
DTNBP1
SAMD4A
UBXN10
DSG2
INO80D
USP15
PPP1R3D
CALCR
FAM118A
MORF4L2
SNX13
KIF3B
ZBTB37
PSME4
MAP4K4
GPR135
MFAP3L
UNKL
CEP170B
PGAP1
CRKL
NID1
HTR2C
RAVER2
2020-09-14
AAGAB
KIF19
FGD4
ALG9
INSR
GNAO1
FOXRED2
PPM1B
RPS6KA3
CALB1
ADAMTS9
SLC6A9
BTRC
ADGRF5
TSC22D3
HMGA2
RAB5B
RD3
CAPN5
SLF2
KLHL13
C1orf21
SLC22A23
BMP3
ZHX3
OPHN1
PFKFB3
RASGRP1
ATP13A3
PHB
ZEB2
RPAP2
ZNF607
SYNDIG1
TOMM20
UBE2B
UBE2A
RNF212
PLEKHH2
NOX4
GRM1
TGIF2
GXYLT2
PTDSS1
RRAS2
ATP10D
SLC2A13
DOCK1
ARHGAP11A
PRKAA1
ACADSB
MGST1
EIF5A2
MICU3
LRRC8C
METTL4
PFKFB2
TBC1D12
ZNF148
WFDC8
CENPQ
TRUB1
RIOK3
PRICKLE2
ASZ1
FAM120C
TNRC6B
MAP3K2
DAP
ZMAT4
SLC7A11
PKIB
CBR4
SLC24A3
LRP10
EGLN3
TMEM52B
HEXIM1
PRDM4
DQX1
CASK
IL1RAP
HSBP1
ZNF792
HECTD2
CROT
LRIG1
PLPBP
CALML4
CYP51A1
CSE1L
UBFD1
SUCO
ZCCHC24
CD69
GDA
LONRF2
ERCC8
LMO7
CDK1
MFHAS1
FAM155B
PLEKHA1
GSTCD
DNAJC27
ADAMTS4
DACT1
CHRM5
CDC42SE2
AK5
PRDM10
EPDR1
ZNF705A
KIF1B
ASXL2
KY
MEAF6
ARSK
AQP9
AFF2
KLHL9
PTGFR
ZNF208
ZNF254
MON2
CCL3
ALS2
ALDH5A1
EID2B
CCR9
PHACTR2
PRKCB
LAMP2
ELP1
MRPL19
SLC6A1
PIK3R5
UPK1B
UFL1
EMB
TMEM41A
KLHL1
APPBP2
POPDC3
CHORDC1
VPS13A
CARF
SAMD13
CHRNA4
EML1
RITA1
GNRHR
CD59
ANO6
CAB39
RAB43
FGFR1OP2
NHEJ1
DMPK
RNF169
KAZN
VANGL1
SELE
EFCC1
DDX58
BAG1
VEPH1
RBAK
C3orf38
PNKD
NUDT12
ECHDC1
MYEF2
RALYL
MRO
AJAP1
BBS12
FCN3
TUSC1
PPP1R10
STXBP5L
NKAIN1
SKA2
MOBP
WDR36
EXOC8
HYAL1
RGS6
DIO2
C12orf29
EFHC1
LSM5
TTC4
BAG5
FBXO44
MPI
GCSAML
CENPL
HLA-DOB
CBLN4
ANKRD27
CCDC92
RET
TOX3
TAF12
SPAST
EPHA3
CELSR1
ZIC2
CERS2
TAB3
USP5
CSRNP3
HSPA13
IP6K1
ANKRD52
CTDSPL
RABGAP1
ARL4C
SLC35A2
TRIQK
DIAPH2
NTN4
DCAF12
CLIC5
TNRC6A
RHOQ
FAM8A1
DST
ANKIB1
CHMP1B
DLAT
RICTOR
TNKS2
FHL1
SLC16A9
NDRG1
SMIM13
RCC2
MRM2
JADE2
EIF4EBP2
PLAG1
KLHL18
SLC44A2
PHYHIPL
KLHL7
KCNJ2
PPP2R3A
KLHL31
TMED2
GRIA1
ABCD2
NHS
C2CD2
CASP2
RHPN2
ARID2
MISP
SEZ6L2
SLC39A13
TMEM117
PDZRN4
SHANK2
PGRMC2
CHST10
NRSN1
MAP3K3
KAT7
TRIB3
ZC3H6
MAST4
CA10
PRR3
NR1D2
RNF144B
RAB6A
SERTAD4
CDK6
CLLU1
PRDM16
ZNF451
KLHL8
PABPC1L2B
AP3M1
OLFM1
SLC25A16
CEP250
GNE
INPP4A
RAB22A
SNTB2
CEP135
SLC22A5
PLEKHA8
ACER2
BACE2
CACNA1C
FAM117B
MAN1A1
SPRTN
TRIM39
PABPC1L2A
RNF4
FBXW2
DCLRE1B
ZNF330
CPEB2
SLC38A4
SMC6
SBF2
MOB3B
PRC1
TPST2
NMT2
RGS2
DEPDC1
SLC31A1
MCFD2
SYNM
ZNF189
TMED10
VAPA
PRKAA2
EPM2AIP1
B3GALT2
NIPA1
ZMYND11
DTD2
SLC44A5
PHTF2
ATP11C
FAM45A
DHX40
SLC7A2
GLI2
IER5L
ODF2
FAM20B
KDM1B
KIF5C
CCDC59
GOLPH3L
ZBTB24
RIC8B
REEP3
DNAJC15
METTL9
ARHGAP17
SPAG17
ADAMTS5
SDC1
SAMD12
MAN1A2
PGR
SYT13
CNNM2
NFX1
KLF3
MAMLD1
GIMAP8
ANKHD1-EIF4EBP3
C3orf33
TMEM64
LRTM1
LPAR4
AP1S3
RDH11
RPRD1A
LPIN1
SOS2
EDAR
PDGFD
CEACAM8
C12orf73
PTGR2
NKX3-1
APH1A
VAMP7
GFPT1
PMP2
OPTN
MEGF11
SIKE1
TCF4
OTUB2
THAP2
TMEM169
ASPH
RAB31
CDC42EP3
LDHA
TCTN3
USP53
RRP1B
PPP2R1B
HELZ
SCN11A
C20orf24
HARS
TMEM140
RSAD2
UBE2T
ENY2
NCAPD2
RRAGD
MME
DBT
ELOVL6
ACAP2
JRKL
SPOPL
IL17RD
RAB36
TIMM9
ENSA
DHX33
STUM
BFSP1
DPY19L2
ERI2
KIAA1549L
SLC5A6
TMEM67
PRRG1
CYP19A1
MRPL35
RGS20
CAPN7
MTMR10
DDX21
CYBRD1
ZYG11B
RNASE6
MIER1
SH3RF3
CREM
ZNF184
VASH2
TMPRSS2
DBN1
SYDE2
RBM4
RNF43
PXYLP1
HOXA1
PSMA2
FAM136A
GDAP1L1
NUDCD1
L3MBTL3
BEST3
PDE5A
FAM218A
SUPT7L
SYAP1
IGSF5
GNB1L
LRP2
NAA30
LGSN
TK2
CD79B
PMCH
DTNA
NME2
C6orf89
IL16
CLUAP1
NPY2R
DCTN5
PAPSS2
LANCL1
USH2A
STK33
RIOK2
AGAP4
TRPA1
FRMD4B
PPP1R3B
PTGDR
KCTD3
PTPN21
NBN
MATN3
ZBTB21
AHCYL2
RASSF6
ANG
MMAB
FAM161A
SH3TC2
SERINC1
MRRF
ORC1
CCDC129
ABHD4
AASS
MGAT4A
RRM2B
ZFP14
SYNPO2
NRIP2
RERGL
TRAK1
TP53I13
PTPN22
KLHL21
TBC1D2B
SSPN
UTP23
ITGB1BP1
PSTPIP2
TTPAL
LRRFIP2
MYNN
CTBS
AGER
KCNJ10
CNOT4
GJB2
C15orf53
LRAT
TRMT13
SF3B5
DISC1
GDPD2
CNKSR1
ZFP1
PCDH15
THAP10
DDHD2
FGD5
LCE1C
TTC3
ERI1
COMMD7
INAVA
HS1BP3
RIC3
GNG7
ZHX2
FBXO33
USP6
FOXK2
GID4
LMTK2
HECW2
LHX1
CACNA2D2
GPR22
NEXMIF
RAD23B
PFN1
MLLT1
IRF2BPL
ZBTB41
PPM1E
TMSB10
GRIP1
PRTG
ERBB4
GPATCH2
NPTX2
TBL1X
TSKU
LHX3
GPR6
RAB11FIP5
ATOH8
FAM110B
DAB2IP
ERLIN1
SH3KBP1
SEMA5A
TMEM246
C2orf69
CLEC2D
CIAPIN1
FNTA
SNX27
BTLA
AGO4
ZNF24
GPR173
TTYH3
UCK2
ZIC5
GPRASP2
RAB8B
SSH2
RYR3
PHF20
DIP2B
CCSER1
OPN1LW
INSIG2
TFAP2B
CCND3
PCCA
UBR1
GTPBP1
SLC26A9
APLN
CDK12
ARID5B
MTDH
SOCS5
ERC2
VTI1A
AVPI1
RAB3C
ABCA1
PLEKHM1
AAK1
TMEM218
YWHAQ
TRIO
TCF19
HSDL1
MKLN1
UBE2D4
WDR76
EIF4EBP3
SEPHS2
IPO9
C2orf71
LIPG
VSIR
C8orf37
CDS2
INTS5
ATG16L1
GABBR1
SPATA13
PDHX
SUPT16H
PPP1R16B
ATXN3
SSH1
EPHX3
EXT1
RGL1
FZD5
SPSB4
FAM160B2
CSNK1E
SLC35F1
GNPTAB
SOWAHA
IMPACT
PGGT1B
GPC3
PAG1
RELL1
PPIL4
RPL10
FGF7
NDP
PRLR
ZBTB40
MTOR
PTPRE
ZNF664
ST8SIA1
DMRTB1
ZNF292
OAS2
CDADC1
CRISPLD2
RFTN2
PFKM
PPARA
H6PD
HP1BP3
CSRNP2
DLG3
IMPG1
NUDT13
DSTYK
SAMD9
MAP6
DENND1B
EFCAB14
CNGA3
RAB3B
TYW5
RPIA
MICAL2
NEDD9
GABRA4
RBM12
GNGT1
SUB1
CAPN6
CCNJL
TMEM167B
HK2
NRG1
ALDH18A1
EOGT
ACVR2A
ZDHHC18
ADAMTS19
MESD
DUSP16
SPEF2
ARHGAP12
RAPH1
SIRT1
SGCB
LRRC8D
MRPS25
TRIM66
GPAM
GPR183
GABPB1
MS4A1
SMIM7
LOX
IL13RA1
ZNF460
SRBD1
LRRC31
ABCA12
KL
GTF2E1
HSD17B11
ASB1
ANKS1A
SULT1C4
GPR180
KDELC2
PCDHA9
SMCO3
USP43
CCNG1
SALL2
PPIL6
ZNF627
CEACAM7
CTBP2
ATM
NME1-NME2
CCL3L1
PGGHG
DTHD1
AGPAT4
LRRC75A
WARS2
WRB
CYP8B1
ELMOD2
MTRR
CEACAM1
IDO2
SIT1
EIF4B
FBXO31
SRD5A1
VMA21
TMEM26
CWC25
ULBP2
TMEM42
RPAP3
HMGCS1
GLT8D2
RNF114
EML4
PMEPA1
MYO18B
CCDC71L
ALDH1A2
ADH6
ATG14
DSCR3
TNFSF9
JPT2
CALB2
DTX4
ARL4A
TRIM13
DUSP3
FADD
ZNF614
PCYT1B
PALD1
LINGO4
MICAL3
CAPN1
BCL2A1
KIAA1841
BTN1A1
MEDAG
DCAF7
CCR8
CD209
CEP104
RFWD3
EIF4E3
FGR
GRM4
MRPL48
B3GALT6
COQ8B
CAV3
FAM26D
CPXM2
UGT2B17
PGPEP1
CD40LG
SLC1A4
DIO1
SELENOV
GJB6
OR51E1
KLRC1
ALDH3A2
LCP2
CCDC25
SSUH2
ARHGAP36
PDCD1LG2
CRB1
ALDH1B1
ZNF648
CDHR3
ARHGAP20
LVRN
ATG2A
HSF2BP
CNTLN
SFTPA1
CLEC12B
POU2AF1
MORN3
SLC43A3
SMIM19
SIRPB1
AFAP1
RTP1
MYO3B
SSR1
YPEL1
RIT1
CNPY1
ZNF197
TMEM196
TRAF3IP1
TAF5L
ZNF211
TBC1D15
SP7
ATP8B3
NQO1
MRVI1
FAM234B
CCL3L3
ZNF554
RASA4
SORD
PKIA
XPO6
MYD88
TRA2B
ZNF772
KIAA1456
TGFB2
CHMP5
CTSC
TNFRSF9
RNF139
KCTD7
NLGN2
ATG7
ADAM22
C20orf194
SLC7A8
IGSF10
COL13A1
DGKQ
BRWD3
SLC35A1
FOXQ1
CPEB1
TSHZ2
SH3BGRL3
RRAGA
RUNDC3B
GRID1
EI24
CEP85L
STX5
FYTTD1
TRIM32
INIP
LCOR
PRRT3
DAAM1
TBXA2R
SBDS
OGDH
MMP24
MED12L
SLC25A10
RAPGEF2
DENND2C
SIK2
RERE
PDE11A
ADAT2
SLC7A14
PPP1R1C
KIAA1549
PPP3CB
GPHN
RAB9B
CTDP1
DDHD1
GRIK3
DCBLD1
TMCC1
ABCA2
SPRY3
MBNL1
GRM7
VANGL2
ST3GAL2
PI4K2A
HDAC7
SPTBN1
STC1
UBXN7
SKIL
EIF4A2
KCNMA1
ZBTB6
PTPRN2
KSR2
PPP4R3A
TRPM7
NEUROD4
SESN3
BORCS7
STAM2
CACNA1B
DHCR24
SLC6A15
DNAL1
CHD6
TENM1
TRMT6
PTPRM
FAM13C
CPSF7
COG5
OPN1MW
PODXL
TTC14
TMEM182
COBL
ACSL4
PCSK6
PER2
PRKACA
KDM7A
MAP2K3
UNC13A
EYA3
2020-09-06
IRS1
SF3B3
MIPOL1
ZDHHC15
USP31
MYH9
FAM19A4
GAD2
TOX2
PDCD6IP
XPO1
TWIST1
DLL4
RCAN3
GNG12
CTTNBP2NL
DEPDC4
NIN
C2orf72
LRRFIP1
DIEXF
RPS23
DTL
TIGAR
MS4A2
FAM81A
PLS3
ATG2B
FZD1
GIMAP1
ZBTB8A
LRP3
OAS1
TMLHE
FAF2
CASP3
CREG1
RBFOX1
CCT8L2
NAPEPLD
C6orf118
SEC23A
CSRP3
BEND4
AMER2
SLC29A2
PHF19
FSTL1
RRBP1
RBM15B
SYNJ2
SLC26A4
WDR26
PKDCC
DOCK3
LIMD1
ZNF507
OPN1MW2
ARHGEF37
OOSP2
PIKFYVE
PROK2
STX16
CPD
SIRPA
GART
CDHR1
SLC5A8
ITGA6
CLCC1
STC2
RPH3A
CCDC125
BCAS1
MARK2
KCNQ5
[truncated: 15,830 more rows]
